# Supplementary material for: First record of Neoempheria Osten Sacken (Diptera, Mycetophilidae) biology in the Neotropical region, with associations between its larvae and fungi
Source: Biodivers Data J. 2015 Jun 8;(3):e5073. doi: 10.3897/BDJ.3.e5073 (PMC4493349; doi:10.3897/BDJ.3.e5073)
Supplement: XML Treatment for Neoempheria puncticoxa [file BDJ.3.e5073-treatment1.xml]

<!DOCTYPE tp:taxon-treatment
  PUBLIC "-//TaxonX//DTD Taxonomic Treatment Publishing DTD v0 20100105//EN" "tax-treatment-NSO.dtd">
<tp:taxon-treatment xmlns:tp="http://www.plazi.org/taxpub"><tp:treatment-meta><mixed-citation publication-type="journal"><person-group><name><surname>Oliveira</surname><given-names>Sarah Siqueira</given-names></name><name><surname>Albertoni</surname><given-names>Fabiano Fabian</given-names></name><name><surname>Borkent</surname><given-names>Christopher James</given-names></name><name><surname>Amorim</surname><given-names>Dalton S.</given-names></name></person-group><article-title>First record of <italic><tp:taxon-name><tp:taxon-name-part taxon-name-part-type="genus">Neoempheria</tp:taxon-name-part></tp:taxon-name></italic> Osten Sacken (<tp:taxon-name><tp:taxon-name-part taxon-name-part-type="order">Diptera</tp:taxon-name-part></tp:taxon-name>, <tp:taxon-name><tp:taxon-name-part taxon-name-part-type="family">Mycetophilidae</tp:taxon-name-part></tp:taxon-name>) biology in the Neotropical region, with associations between its larvae and fungi</article-title><source>Biodivers Data J</source><day>08</day><month>6</month><year>2015</year><volume>2015</volume><issue>3</issue><pub-id pub-id-type="doi">10.3897/BDJ.3.e5073</pub-id></mixed-citation></tp:treatment-meta><tp:nomenclature><tp:taxon-name><tp:taxon-name-part taxon-name-part-type="genus">Neoempheria</tp:taxon-name-part> <tp:taxon-name-part taxon-name-part-type="species">puncticoxa</tp:taxon-name-part></tp:taxon-name><tp:taxon-authority>Edwards, 1940</tp:taxon-authority><tp:nomenclature-citation-list><tp:nomenclature-citation><tp:taxon-name>
                <tp:taxon-name-part taxon-name-part-type="genus">Neoempheria</tp:taxon-name-part>
              </tp:taxon-name><comment><xref ref-type="bibr" rid="B1355214">Osten Sacken 1878</xref>: 9 (<italic>nom. nov.</italic> for <italic><tp:taxon-name><tp:taxon-name-part taxon-name-part-type="genus">Empheria</tp:taxon-name-part></tp:taxon-name></italic> Winnertz). Type-species, <italic><tp:taxon-name><tp:taxon-name-part taxon-name-part-type="genus">Sciophila</tp:taxon-name-part> <tp:taxon-name-part taxon-name-part-type="species">striata</tp:taxon-name-part></tp:taxon-name></italic> Meigen (aut.).</comment></tp:nomenclature-citation><tp:nomenclature-citation><tp:taxon-name><tp:taxon-name-part taxon-name-part-type="genus">Neoempheria</tp:taxon-name-part> <tp:taxon-name-part taxon-name-part-type="species">puncticoxa</tp:taxon-name-part></tp:taxon-name><comment><italic><tp:taxon-name><tp:taxon-name-part taxon-name-part-type="genus">Neoempheria</tp:taxon-name-part> <tp:taxon-name-part taxon-name-part-type="species">puncticoxa</tp:taxon-name-part></tp:taxon-name></italic><xref ref-type="bibr" rid="B1355134">Edwards 1940</xref>: 115, fig. 5 (♂ terminalia). Type locality: Brazil, Santa Catarina, Seara, Nova Teutônia. Distr.: Brazil (Santa Catarina, São Paulo, Mato Grosso, Mato Grosso do Sul, Goiás), Argentina (Salta, Tucuman). Refs.: <xref ref-type="bibr" rid="B1355089">Coher 1959</xref>: 24; <xref ref-type="bibr" rid="B1355049">Amorim and Oliveira 2013</xref>: 68 (type comments and label data), fig. 193 (habitus). Holotype ♂, NHM.</comment></tp:nomenclature-citation><tp:nomenclature-citation><tp:taxon-name><tp:taxon-name-part taxon-name-part-type="genus">Neoempheria</tp:taxon-name-part> <tp:taxon-name-part taxon-name-part-type="species">puncticoxa</tp:taxon-name-part></tp:taxon-name><comment> (Figs <xref ref-type="fig" rid="F1475239">1</xref>, <xref ref-type="fig" rid="F1475250">2</xref>, <xref ref-type="fig" rid="F1475252">3</xref>, <xref ref-type="fig" rid="F1475269">4</xref>, <xref ref-type="fig" rid="F1475275">5</xref>, <xref ref-type="fig" rid="F1475277">6</xref>, <xref ref-type="fig" rid="F1475279">7</xref>, <xref ref-type="fig" rid="F1475291">8</xref>, <xref ref-type="fig" rid="F1475298">9</xref>, <xref ref-type="fig" rid="F1475309">11</xref>, <xref ref-type="fig" rid="F1475316">12</xref>, <xref ref-type="fig" rid="F1475325">13</xref>, <xref ref-type="fig" rid="F1475327">14</xref>, <xref ref-type="fig" rid="F1475334">15</xref>)</comment></tp:nomenclature-citation></tp:nomenclature-citation-list></tp:nomenclature><tp:treatment-sec sec-type="materials"><title>Materials</title><list list-type="alpha-lower" list-content="occurrences"><list-item><p><bold>Type status:</bold> <named-content xmlns:xlink="http://www.w3.org/1999/xlink" content-type="dwc:typeStatus" xlink:type="simple">Other material</named-content>. <bold>Occurrence:</bold> recordedBy: <named-content xmlns:xlink="http://www.w3.org/1999/xlink" content-type="dwc:recordedBy" xlink:type="simple">S.S. Oliveira &amp; C.J. Borkent</named-content>; individualCount: <named-content xmlns:xlink="http://www.w3.org/1999/xlink" content-type="dwc:individualCount" xlink:type="simple">1</named-content>; sex: <named-content xmlns:xlink="http://www.w3.org/1999/xlink" content-type="dwc:sex" xlink:type="simple">male</named-content>; lifeStage: <named-content xmlns:xlink="http://www.w3.org/1999/xlink" content-type="dwc:lifeStage" xlink:type="simple">adult</named-content>; <bold>Taxon:</bold> scientificName: <named-content xmlns:xlink="http://www.w3.org/1999/xlink" content-type="dwc:scientificName" xlink:type="simple"><italic><tp:taxon-name><tp:taxon-name-part taxon-name-part-type="genus">Neoempheria</tp:taxon-name-part> <tp:taxon-name-part taxon-name-part-type="species">puncticoxa</tp:taxon-name-part></tp:taxon-name></italic></named-content>; <bold>Location:</bold> country: <named-content xmlns:xlink="http://www.w3.org/1999/xlink" content-type="dwc:country" xlink:type="simple">Brazil</named-content>; stateProvince: <named-content xmlns:xlink="http://www.w3.org/1999/xlink" content-type="dwc:stateProvince" xlink:type="simple">São Paulo</named-content>; locality: <named-content xmlns:xlink="http://www.w3.org/1999/xlink" content-type="dwc:locality" xlink:type="simple">Ribeirão Preto, Campus of the University of São Paulo</named-content>; locationRemarks: <named-content xmlns:xlink="http://www.w3.org/1999/xlink" content-type="dwc:locationRemarks" xlink:type="simple">Sparassis fungi collected on 19.iii.2013, adults emerged 05-09.iv.2013</named-content>; decimalLatitude: <named-content xmlns:xlink="http://www.w3.org/1999/xlink" content-type="dwc:decimalLatitude" xlink:type="simple">-21.225</named-content>; decimalLongitude: <named-content xmlns:xlink="http://www.w3.org/1999/xlink" content-type="dwc:decimalLongitude" xlink:type="simple">-47.85</named-content>; <bold>Identification:</bold> identifiedBy: <named-content xmlns:xlink="http://www.w3.org/1999/xlink" content-type="dwc:identifiedBy" xlink:type="simple">Sarah S. Oliveira</named-content>; dateIdentified: <named-content xmlns:xlink="http://www.w3.org/1999/xlink" content-type="dwc:dateIdentified" xlink:type="simple">2013</named-content>; <bold>Event:</bold> samplingProtocol: <named-content xmlns:xlink="http://www.w3.org/1999/xlink" content-type="dwc:samplingProtocol" xlink:type="simple">Reared</named-content>; eventDate: <named-content xmlns:xlink="http://www.w3.org/1999/xlink" content-type="dwc:eventDate" xlink:type="simple">03/19/2013</named-content>; <bold>Record Level:</bold> collectionID: <named-content xmlns:xlink="http://www.w3.org/1999/xlink" content-type="dwc:collectionID" xlink:type="simple"><ext-link ext-link-type="uri" xlink:href="http://grbio.org/cool/9yp6-zxp9" xlink:type="simple">http://grbio.org/cool/9yp6-zxp9</ext-link></named-content>; collectionCode: <named-content xmlns:xlink="http://www.w3.org/1999/xlink" content-type="dwc:collectionCode" xlink:type="simple">MZSP</named-content>; basisOfRecord: <named-content xmlns:xlink="http://www.w3.org/1999/xlink" content-type="dwc:basisOfRecord" xlink:type="simple">PreservedSpecimen</named-content></p></list-item><list-item><p><bold>Type status:</bold> <named-content xmlns:xlink="http://www.w3.org/1999/xlink" content-type="dwc:typeStatus" xlink:type="simple">Other material</named-content>. <bold>Occurrence:</bold> recordedBy: <named-content xmlns:xlink="http://www.w3.org/1999/xlink" content-type="dwc:recordedBy" xlink:type="simple">F.F. Albertoni</named-content>; individualCount: <named-content xmlns:xlink="http://www.w3.org/1999/xlink" content-type="dwc:individualCount" xlink:type="simple">2</named-content>; sex: <named-content xmlns:xlink="http://www.w3.org/1999/xlink" content-type="dwc:sex" xlink:type="simple">male</named-content>; lifeStage: <named-content xmlns:xlink="http://www.w3.org/1999/xlink" content-type="dwc:lifeStage" xlink:type="simple">adult</named-content>; <bold>Taxon:</bold> scientificName: <named-content xmlns:xlink="http://www.w3.org/1999/xlink" content-type="dwc:scientificName" xlink:type="simple"><italic><tp:taxon-name><tp:taxon-name-part taxon-name-part-type="genus">Neoempheria</tp:taxon-name-part> <tp:taxon-name-part taxon-name-part-type="species">puncticoxa</tp:taxon-name-part></tp:taxon-name></italic></named-content>; <bold>Location:</bold> country: <named-content xmlns:xlink="http://www.w3.org/1999/xlink" content-type="dwc:country" xlink:type="simple">Brazil</named-content>; stateProvince: <named-content xmlns:xlink="http://www.w3.org/1999/xlink" content-type="dwc:stateProvince" xlink:type="simple">Goiás</named-content>; locality: <named-content xmlns:xlink="http://www.w3.org/1999/xlink" content-type="dwc:locality" xlink:type="simple">Goiânia</named-content>; locationRemarks: <named-content xmlns:xlink="http://www.w3.org/1999/xlink" content-type="dwc:locationRemarks" xlink:type="simple">3 larvae and a <tp:taxon-name><tp:taxon-name-part taxon-name-part-type="order">Polyporales</tp:taxon-name-part></tp:taxon-name> fungi collected 22.i.2012;, larvae pupated 05.ii.2012, 2♂ emerged 09.ii.2012</named-content>; decimalLatitude: <named-content xmlns:xlink="http://www.w3.org/1999/xlink" content-type="dwc:decimalLatitude" xlink:type="simple">-16.68</named-content>; decimalLongitude: <named-content xmlns:xlink="http://www.w3.org/1999/xlink" content-type="dwc:decimalLongitude" xlink:type="simple">-49.26</named-content>; <bold>Identification:</bold> identifiedBy: <named-content xmlns:xlink="http://www.w3.org/1999/xlink" content-type="dwc:identifiedBy" xlink:type="simple">Sarah S. Oliveira</named-content>; dateIdentified: <named-content xmlns:xlink="http://www.w3.org/1999/xlink" content-type="dwc:dateIdentified" xlink:type="simple">2013</named-content>; <bold>Event:</bold> samplingProtocol: <named-content xmlns:xlink="http://www.w3.org/1999/xlink" content-type="dwc:samplingProtocol" xlink:type="simple">Reared</named-content>; eventDate: <named-content xmlns:xlink="http://www.w3.org/1999/xlink" content-type="dwc:eventDate" xlink:type="simple">02/09/2012</named-content>; <bold>Record Level:</bold> collectionID: <named-content xmlns:xlink="http://www.w3.org/1999/xlink" content-type="dwc:collectionID" xlink:type="simple"><ext-link ext-link-type="uri" xlink:href="http://grbio.org/cool/9yp6-zxp9" xlink:type="simple">http://grbio.org/cool/9yp6-zxp9</ext-link></named-content>; collectionCode: <named-content xmlns:xlink="http://www.w3.org/1999/xlink" content-type="dwc:collectionCode" xlink:type="simple">MZSP</named-content>; basisOfRecord: <named-content xmlns:xlink="http://www.w3.org/1999/xlink" content-type="dwc:basisOfRecord" xlink:type="simple">PreservedSpecimen</named-content></p></list-item><list-item><p><bold>Type status:</bold> <named-content xmlns:xlink="http://www.w3.org/1999/xlink" content-type="dwc:typeStatus" xlink:type="simple">Holotype</named-content>. <bold>Occurrence:</bold> catalogNumber: <named-content xmlns:xlink="http://www.w3.org/1999/xlink" content-type="dwc:catalogNumber" xlink:type="simple">BMNH(E)257767</named-content>; recordedBy: <named-content xmlns:xlink="http://www.w3.org/1999/xlink" content-type="dwc:recordedBy" xlink:type="simple">Friedrich 'Fritz' Plaumann</named-content>; individualCount: <named-content xmlns:xlink="http://www.w3.org/1999/xlink" content-type="dwc:individualCount" xlink:type="simple">1</named-content>; sex: <named-content xmlns:xlink="http://www.w3.org/1999/xlink" content-type="dwc:sex" xlink:type="simple">male</named-content>; lifeStage: <named-content xmlns:xlink="http://www.w3.org/1999/xlink" content-type="dwc:lifeStage" xlink:type="simple">adult</named-content>; <bold>Taxon:</bold> scientificName: <named-content xmlns:xlink="http://www.w3.org/1999/xlink" content-type="dwc:scientificName" xlink:type="simple"><italic><tp:taxon-name><tp:taxon-name-part taxon-name-part-type="genus">Neoempheria</tp:taxon-name-part> <tp:taxon-name-part taxon-name-part-type="species">puncticoxa</tp:taxon-name-part></tp:taxon-name></italic></named-content>; <bold>Location:</bold> country: <named-content xmlns:xlink="http://www.w3.org/1999/xlink" content-type="dwc:country" xlink:type="simple">Brazil</named-content>; stateProvince: <named-content xmlns:xlink="http://www.w3.org/1999/xlink" content-type="dwc:stateProvince" xlink:type="simple">Santa Catarina</named-content>; locality: <named-content xmlns:xlink="http://www.w3.org/1999/xlink" content-type="dwc:locality" xlink:type="simple">Nova Teutonia</named-content>; decimalLatitude: <named-content xmlns:xlink="http://www.w3.org/1999/xlink" content-type="dwc:decimalLatitude" xlink:type="simple">-27.18</named-content>; decimalLongitude: <named-content xmlns:xlink="http://www.w3.org/1999/xlink" content-type="dwc:decimalLongitude" xlink:type="simple">-52.38</named-content>; <bold>Event:</bold> eventDate: <named-content xmlns:xlink="http://www.w3.org/1999/xlink" content-type="dwc:eventDate" xlink:type="simple">04/21/1938</named-content>; <bold>Record Level:</bold> collectionID: <named-content xmlns:xlink="http://www.w3.org/1999/xlink" content-type="dwc:collectionID" xlink:type="simple"><ext-link ext-link-type="uri" xlink:href="http://biocol.org/urn:lsid:biocol.org:col:34665" xlink:type="simple">http://biocol.org/urn:lsid:biocol.org:col:34665</ext-link></named-content>; collectionCode: <named-content xmlns:xlink="http://www.w3.org/1999/xlink" content-type="dwc:collectionCode" xlink:type="simple">BMNH</named-content>; basisOfRecord: <named-content xmlns:xlink="http://www.w3.org/1999/xlink" content-type="dwc:basisOfRecord" xlink:type="simple">PreservedSpecimen</named-content></p></list-item><list-item><p><bold>Type status:</bold> <named-content xmlns:xlink="http://www.w3.org/1999/xlink" content-type="dwc:typeStatus" xlink:type="simple">Other material</named-content>. <bold>Occurrence:</bold> recordedBy: <named-content xmlns:xlink="http://www.w3.org/1999/xlink" content-type="dwc:recordedBy" xlink:type="simple">John Lane</named-content>; individualCount: <named-content xmlns:xlink="http://www.w3.org/1999/xlink" content-type="dwc:individualCount" xlink:type="simple">1</named-content>; sex: <named-content xmlns:xlink="http://www.w3.org/1999/xlink" content-type="dwc:sex" xlink:type="simple">male</named-content>; lifeStage: <named-content xmlns:xlink="http://www.w3.org/1999/xlink" content-type="dwc:lifeStage" xlink:type="simple">adult</named-content>; <bold>Taxon:</bold> scientificName: <named-content xmlns:xlink="http://www.w3.org/1999/xlink" content-type="dwc:scientificName" xlink:type="simple"><italic><tp:taxon-name><tp:taxon-name-part taxon-name-part-type="genus">Neoempheria</tp:taxon-name-part> <tp:taxon-name-part taxon-name-part-type="species">puncticoxa</tp:taxon-name-part></tp:taxon-name></italic></named-content>; <bold>Location:</bold> country: <named-content xmlns:xlink="http://www.w3.org/1999/xlink" content-type="dwc:country" xlink:type="simple">Brazil</named-content>; stateProvince: <named-content xmlns:xlink="http://www.w3.org/1999/xlink" content-type="dwc:stateProvince" xlink:type="simple">São Paulo</named-content>; locality: <named-content xmlns:xlink="http://www.w3.org/1999/xlink" content-type="dwc:locality" xlink:type="simple">Santo Amaro</named-content>; decimalLatitude: <named-content xmlns:xlink="http://www.w3.org/1999/xlink" content-type="dwc:decimalLatitude" xlink:type="simple">-23.65</named-content>; decimalLongitude: <named-content xmlns:xlink="http://www.w3.org/1999/xlink" content-type="dwc:decimalLongitude" xlink:type="simple">-46.71</named-content>; <bold>Identification:</bold> identifiedBy: <named-content xmlns:xlink="http://www.w3.org/1999/xlink" content-type="dwc:identifiedBy" xlink:type="simple">E. Coher</named-content>; dateIdentified: <named-content xmlns:xlink="http://www.w3.org/1999/xlink" content-type="dwc:dateIdentified" xlink:type="simple">1952</named-content>; <bold>Event:</bold> eventDate: <named-content xmlns:xlink="http://www.w3.org/1999/xlink" content-type="dwc:eventDate" xlink:type="simple">1949-3</named-content>; <bold>Record Level:</bold> collectionID: <named-content xmlns:xlink="http://www.w3.org/1999/xlink" content-type="dwc:collectionID" xlink:type="simple"><ext-link ext-link-type="uri" xlink:href="http://grbio.org/cool/9yp6-zxp9" xlink:type="simple">http://grbio.org/cool/9yp6-zxp9</ext-link></named-content>; collectionCode: <named-content xmlns:xlink="http://www.w3.org/1999/xlink" content-type="dwc:collectionCode" xlink:type="simple">MZSP</named-content>; basisOfRecord: <named-content xmlns:xlink="http://www.w3.org/1999/xlink" content-type="dwc:basisOfRecord" xlink:type="simple">PreservedSpecimen</named-content></p></list-item><list-item><p><bold>Type status:</bold> <named-content xmlns:xlink="http://www.w3.org/1999/xlink" content-type="dwc:typeStatus" xlink:type="simple">Other material</named-content>. <bold>Occurrence:</bold> recordedBy: <named-content xmlns:xlink="http://www.w3.org/1999/xlink" content-type="dwc:recordedBy" xlink:type="simple">H.F. Mended</named-content>; individualCount: <named-content xmlns:xlink="http://www.w3.org/1999/xlink" content-type="dwc:individualCount" xlink:type="simple">1</named-content>; sex: <named-content xmlns:xlink="http://www.w3.org/1999/xlink" content-type="dwc:sex" xlink:type="simple">male</named-content>; lifeStage: <named-content xmlns:xlink="http://www.w3.org/1999/xlink" content-type="dwc:lifeStage" xlink:type="simple">adult</named-content>; <bold>Taxon:</bold> scientificName: <named-content xmlns:xlink="http://www.w3.org/1999/xlink" content-type="dwc:scientificName" xlink:type="simple"><italic><tp:taxon-name><tp:taxon-name-part taxon-name-part-type="genus">Neoempheria</tp:taxon-name-part> <tp:taxon-name-part taxon-name-part-type="species">puncticoxa</tp:taxon-name-part></tp:taxon-name></italic></named-content>; <bold>Location:</bold> country: <named-content xmlns:xlink="http://www.w3.org/1999/xlink" content-type="dwc:country" xlink:type="simple">Brazil</named-content>; stateProvince: <named-content xmlns:xlink="http://www.w3.org/1999/xlink" content-type="dwc:stateProvince" xlink:type="simple">Mato Grosso</named-content>; locality: <named-content xmlns:xlink="http://www.w3.org/1999/xlink" content-type="dwc:locality" xlink:type="simple">Nova Mutum, Fazenda Buriti</named-content>; decimalLatitude: <named-content xmlns:xlink="http://www.w3.org/1999/xlink" content-type="dwc:decimalLatitude" xlink:type="simple">-15.64</named-content>; decimalLongitude: <named-content xmlns:xlink="http://www.w3.org/1999/xlink" content-type="dwc:decimalLongitude" xlink:type="simple">-54.17</named-content>; <bold>Identification:</bold> identifiedBy: <named-content xmlns:xlink="http://www.w3.org/1999/xlink" content-type="dwc:identifiedBy" xlink:type="simple">Sarah S. Oliveira</named-content>; dateIdentified: <named-content xmlns:xlink="http://www.w3.org/1999/xlink" content-type="dwc:dateIdentified" xlink:type="simple">2013</named-content>; <bold>Event:</bold> eventDate: <named-content xmlns:xlink="http://www.w3.org/1999/xlink" content-type="dwc:eventDate" xlink:type="simple">01/17/2000</named-content>; <bold>Record Level:</bold> collectionID: <named-content xmlns:xlink="http://www.w3.org/1999/xlink" content-type="dwc:collectionID" xlink:type="simple"><ext-link ext-link-type="uri" xlink:href="http://grbio.org/cool/9yp6-zxp9" xlink:type="simple">http://grbio.org/cool/9yp6-zxp9</ext-link></named-content>; collectionCode: <named-content xmlns:xlink="http://www.w3.org/1999/xlink" content-type="dwc:collectionCode" xlink:type="simple">MZSP</named-content>; basisOfRecord: <named-content xmlns:xlink="http://www.w3.org/1999/xlink" content-type="dwc:basisOfRecord" xlink:type="simple">PreservedSpecimen</named-content></p></list-item><list-item><p><bold>Type status:</bold> <named-content xmlns:xlink="http://www.w3.org/1999/xlink" content-type="dwc:typeStatus" xlink:type="simple">Other material</named-content>. <bold>Occurrence:</bold> recordedBy: <named-content xmlns:xlink="http://www.w3.org/1999/xlink" content-type="dwc:recordedBy" xlink:type="simple">H.S. Lopes</named-content>; individualCount: <named-content xmlns:xlink="http://www.w3.org/1999/xlink" content-type="dwc:individualCount" xlink:type="simple">1</named-content>; sex: <named-content xmlns:xlink="http://www.w3.org/1999/xlink" content-type="dwc:sex" xlink:type="simple">male</named-content>; lifeStage: <named-content xmlns:xlink="http://www.w3.org/1999/xlink" content-type="dwc:lifeStage" xlink:type="simple">adult</named-content>; <bold>Taxon:</bold> scientificName: <named-content xmlns:xlink="http://www.w3.org/1999/xlink" content-type="dwc:scientificName" xlink:type="simple"><italic><tp:taxon-name><tp:taxon-name-part taxon-name-part-type="genus">Neoempheria</tp:taxon-name-part> <tp:taxon-name-part taxon-name-part-type="species">puncticoxa</tp:taxon-name-part></tp:taxon-name></italic></named-content>; <bold>Location:</bold> country: <named-content xmlns:xlink="http://www.w3.org/1999/xlink" content-type="dwc:country" xlink:type="simple">Brazil</named-content>; stateProvince: <named-content xmlns:xlink="http://www.w3.org/1999/xlink" content-type="dwc:stateProvince" xlink:type="simple">São Paulo</named-content>; locality: <named-content xmlns:xlink="http://www.w3.org/1999/xlink" content-type="dwc:locality" xlink:type="simple">São José dos Campos</named-content>; decimalLatitude: <named-content xmlns:xlink="http://www.w3.org/1999/xlink" content-type="dwc:decimalLatitude" xlink:type="simple">-23.22</named-content>; decimalLongitude: <named-content xmlns:xlink="http://www.w3.org/1999/xlink" content-type="dwc:decimalLongitude" xlink:type="simple">-45.9</named-content>; <bold>Identification:</bold> identifiedBy: <named-content xmlns:xlink="http://www.w3.org/1999/xlink" content-type="dwc:identifiedBy" xlink:type="simple">E. Coher</named-content>; dateIdentified: <named-content xmlns:xlink="http://www.w3.org/1999/xlink" content-type="dwc:dateIdentified" xlink:type="simple">1952</named-content>; <bold>Event:</bold> eventDate: <named-content xmlns:xlink="http://www.w3.org/1999/xlink" content-type="dwc:eventDate" xlink:type="simple">00/1/1937</named-content>; <bold>Record Level:</bold> collectionID: <named-content xmlns:xlink="http://www.w3.org/1999/xlink" content-type="dwc:collectionID" xlink:type="simple"><ext-link ext-link-type="uri" xlink:href="http://grbio.org/cool/9yp6-zxp9" xlink:type="simple">http://grbio.org/cool/9yp6-zxp9</ext-link></named-content>; collectionCode: <named-content xmlns:xlink="http://www.w3.org/1999/xlink" content-type="dwc:collectionCode" xlink:type="simple">MZSP</named-content>; basisOfRecord: <named-content xmlns:xlink="http://www.w3.org/1999/xlink" content-type="dwc:basisOfRecord" xlink:type="simple">PreservedSpecimen</named-content></p></list-item><list-item><p><bold>Type status:</bold> <named-content xmlns:xlink="http://www.w3.org/1999/xlink" content-type="dwc:typeStatus" xlink:type="simple">Other material</named-content>. <bold>Occurrence:</bold> recordedBy: <named-content xmlns:xlink="http://www.w3.org/1999/xlink" content-type="dwc:recordedBy" xlink:type="simple">Serviço Febre Amarela M.E.S., Brasil, R.C. Shannon Collection</named-content>; individualCount: <named-content xmlns:xlink="http://www.w3.org/1999/xlink" content-type="dwc:individualCount" xlink:type="simple">1</named-content>; sex: <named-content xmlns:xlink="http://www.w3.org/1999/xlink" content-type="dwc:sex" xlink:type="simple">male</named-content>; lifeStage: <named-content xmlns:xlink="http://www.w3.org/1999/xlink" content-type="dwc:lifeStage" xlink:type="simple">adult</named-content>; <bold>Taxon:</bold> scientificName: <named-content xmlns:xlink="http://www.w3.org/1999/xlink" content-type="dwc:scientificName" xlink:type="simple"><italic><tp:taxon-name><tp:taxon-name-part taxon-name-part-type="genus">Neoempheria</tp:taxon-name-part> <tp:taxon-name-part taxon-name-part-type="species">puncticoxa</tp:taxon-name-part></tp:taxon-name></italic></named-content>; <bold>Location:</bold> country: <named-content xmlns:xlink="http://www.w3.org/1999/xlink" content-type="dwc:country" xlink:type="simple">Brazil</named-content>; stateProvince: <named-content xmlns:xlink="http://www.w3.org/1999/xlink" content-type="dwc:stateProvince" xlink:type="simple">Mato Grosso do Sul</named-content>; locality: <named-content xmlns:xlink="http://www.w3.org/1999/xlink" content-type="dwc:locality" xlink:type="simple">Maracajú</named-content>; decimalLatitude: <named-content xmlns:xlink="http://www.w3.org/1999/xlink" content-type="dwc:decimalLatitude" xlink:type="simple">-21.64</named-content>; decimalLongitude: <named-content xmlns:xlink="http://www.w3.org/1999/xlink" content-type="dwc:decimalLongitude" xlink:type="simple">-55.16</named-content>; <bold>Identification:</bold> identifiedBy: <named-content xmlns:xlink="http://www.w3.org/1999/xlink" content-type="dwc:identifiedBy" xlink:type="simple">J. Lane (1948), E. Coher</named-content>; dateIdentified: <named-content xmlns:xlink="http://www.w3.org/1999/xlink" content-type="dwc:dateIdentified" xlink:type="simple">1952</named-content>; <bold>Event:</bold> eventDate: <named-content xmlns:xlink="http://www.w3.org/1999/xlink" content-type="dwc:eventDate" xlink:type="simple">00/6/1937</named-content>; <bold>Record Level:</bold> collectionID: <named-content xmlns:xlink="http://www.w3.org/1999/xlink" content-type="dwc:collectionID" xlink:type="simple"><ext-link ext-link-type="uri" xlink:href="http://grbio.org/cool/9yp6-zxp9" xlink:type="simple">http://grbio.org/cool/9yp6-zxp9</ext-link></named-content>; collectionCode: <named-content xmlns:xlink="http://www.w3.org/1999/xlink" content-type="dwc:collectionCode" xlink:type="simple">MZSP</named-content>; basisOfRecord: <named-content xmlns:xlink="http://www.w3.org/1999/xlink" content-type="dwc:basisOfRecord" xlink:type="simple">PreservedSpecimen</named-content></p></list-item><list-item><p><bold>Type status:</bold> <named-content xmlns:xlink="http://www.w3.org/1999/xlink" content-type="dwc:typeStatus" xlink:type="simple">Other material</named-content>. <bold>Occurrence:</bold> recordedBy: <named-content xmlns:xlink="http://www.w3.org/1999/xlink" content-type="dwc:recordedBy" xlink:type="simple">Barretto</named-content>; individualCount: <named-content xmlns:xlink="http://www.w3.org/1999/xlink" content-type="dwc:individualCount" xlink:type="simple">1</named-content>; sex: <named-content xmlns:xlink="http://www.w3.org/1999/xlink" content-type="dwc:sex" xlink:type="simple">female</named-content>; lifeStage: <named-content xmlns:xlink="http://www.w3.org/1999/xlink" content-type="dwc:lifeStage" xlink:type="simple">adult</named-content>; <bold>Taxon:</bold> scientificName: <named-content xmlns:xlink="http://www.w3.org/1999/xlink" content-type="dwc:scientificName" xlink:type="simple"><italic><tp:taxon-name><tp:taxon-name-part taxon-name-part-type="genus">Neoempheria</tp:taxon-name-part> <tp:taxon-name-part taxon-name-part-type="species">puncticoxa</tp:taxon-name-part></tp:taxon-name></italic></named-content>; <bold>Location:</bold> country: <named-content xmlns:xlink="http://www.w3.org/1999/xlink" content-type="dwc:country" xlink:type="simple">Brazil</named-content>; stateProvince: <named-content xmlns:xlink="http://www.w3.org/1999/xlink" content-type="dwc:stateProvince" xlink:type="simple">Goiás</named-content>; locality: <named-content xmlns:xlink="http://www.w3.org/1999/xlink" content-type="dwc:locality" xlink:type="simple">Corumbá de Goiás</named-content>; decimalLatitude: <named-content xmlns:xlink="http://www.w3.org/1999/xlink" content-type="dwc:decimalLatitude" xlink:type="simple">-15.93</named-content>; decimalLongitude: <named-content xmlns:xlink="http://www.w3.org/1999/xlink" content-type="dwc:decimalLongitude" xlink:type="simple">-48.81</named-content>; <bold>Identification:</bold> identifiedBy: <named-content xmlns:xlink="http://www.w3.org/1999/xlink" content-type="dwc:identifiedBy" xlink:type="simple">J. Lane</named-content>; dateIdentified: <named-content xmlns:xlink="http://www.w3.org/1999/xlink" content-type="dwc:dateIdentified" xlink:type="simple">1948</named-content>; <bold>Event:</bold> eventDate: <named-content xmlns:xlink="http://www.w3.org/1999/xlink" content-type="dwc:eventDate" xlink:type="simple">00/9/1945</named-content>; <bold>Record Level:</bold> collectionID: <named-content xmlns:xlink="http://www.w3.org/1999/xlink" content-type="dwc:collectionID" xlink:type="simple"><ext-link ext-link-type="uri" xlink:href="http://grbio.org/cool/9yp6-zxp9" xlink:type="simple">http://grbio.org/cool/9yp6-zxp9</ext-link></named-content>; collectionCode: <named-content xmlns:xlink="http://www.w3.org/1999/xlink" content-type="dwc:collectionCode" xlink:type="simple">MZSP</named-content>; basisOfRecord: <named-content xmlns:xlink="http://www.w3.org/1999/xlink" content-type="dwc:basisOfRecord" xlink:type="simple">PreservedSpecimen</named-content></p></list-item></list></tp:treatment-sec><tp:treatment-sec sec-type="Description"><title>Description</title><p>
            <bold>Redescription of adults</bold>
          </p><p><bold>Male</bold> (Figs <xref ref-type="fig" rid="F1475239">1</xref>, <xref ref-type="fig" rid="F1475252">3</xref><xref ref-type="fig" rid="F1475260">a</xref>, <xref ref-type="fig" rid="F1475275">5</xref>, <xref ref-type="fig" rid="F1475277">6</xref>, <xref ref-type="fig" rid="F1475327">14</xref><xref ref-type="fig" rid="F1475333">b</xref>): <bold>Head</bold> (Figs <xref ref-type="fig" rid="F1475239">1</xref><xref ref-type="fig" rid="F1475245">b</xref>, <xref ref-type="fig" rid="F1475275">5</xref>):  Vertex brownish, with scattered setae, yellowish around eyes. Two ocelli medially on blackish vertex. Frons light brown. Face and clypeus yellowish, covered with setulae. Labellum yellowish, ventrally darker; maxillary palpus brownish, apical segment lighter, segments 3-5 of similar length, first two segments short. Scape and pedicel yellow, rounded, more setose anteriorly; flagellum brown, antenna shorter than thorax, flagellomeres slightly longer than wide. <bold>Thorax</bold> (Fig. <xref ref-type="fig" rid="F1475275">5</xref>): Prosternum brownish. Pronotum yellow, with strong, long, black bristles. Proepisternum yellow, proepimeron brownish posteriorly, both bare. Anepisternum yellow anteriorly with large brown macula on posterior two thirds, bare. Katepisternum yellow on dorsal third, large brown macula occupying ventral two thirds, bare. Mesepimeron yellow, posterior margin brownish, bare. Laterotergite mostly yellow, anterodorsal margin brownish, bare. Mediotergite yellow ventrally, a brownish triangular mark dorsally, bare. Meso- and metapleura yellow, entirely bare. Scutum yellow, with five brown stripes fusing posteriorly, covered with short and long setae, a pair of stronger dorsocentral and a pair of stronger dorsolateral setae posteriorly. Scutellum yellow, with a pair of long scutellar bristles and a few scattered setulae. Legs yellow; forecoxa with some brownish maculae anteriorly, with strong setae in a line on its posterior and ventral margins; tibial setae regularly aligned; tibial spur I almost twice length of tibial diameter at apex, tibial spurs II and III almost four times length of tibial diameter at apex. Halter stem whitish, knob black, setose. <bold>Wing</bold> (Fig. <xref ref-type="fig" rid="F1475252">3</xref><xref ref-type="fig" rid="F1475260">a</xref>):  Wing venation and color pattern as in the Fig. <xref ref-type="fig" rid="F1475252">3</xref><xref ref-type="fig" rid="F1475260">a</xref>. <bold>Abdomen</bold> (Figs <xref ref-type="fig" rid="F1475239">1</xref>, <xref ref-type="fig" rid="F1475327">14</xref><xref ref-type="fig" rid="F1475333">b</xref>):  Tergites and sternites mostly yellow; T1 brown posteromedially; T2 brown anteromedially; T3 brown, but yellow laterally; T4 and T6 brown medially, yellow posterolaterally; T5 brown with yellow posterior margin; T7 mostly yellow; sternites mostly yellow, sternites 3 and 5 with brown areas on its surface. <bold>Terminalia</bold> (Fig. <xref ref-type="fig" rid="F1475277">6</xref>):  Yellow. T9 weakly developed and sclerotized, with a few setae distally (Fig. 6C). Gonocoxite with large dorsal projection extending beyond apex of gonostylus, densely covered with setae on external face, apex digitiform, mostly bare, a few small setae at apex. Gonostylus well developed, deeply bifid, inner branch secondarily bifid and nearly bare, a few small spines on inner margin, external branch strongly setose. Gonocoxal apodeme short, sclerotized; parameres strongly developed, with a dorsal, membranous, bare projection; cercus and S10 rounded, with some small setae distally (Fig. 6D).</p><p><bold>Female</bold> (Figs <xref ref-type="fig" rid="F1475250">2</xref>, <xref ref-type="fig" rid="F1475252">3</xref><xref ref-type="fig" rid="F1475261">b</xref>, <xref ref-type="fig" rid="F1475269">4</xref>).  Similar to male, except as follows: hind coxa with brownish maculae; hind femur browner distally; abdomen yellower (Fig. <xref ref-type="fig" rid="F1475250">2</xref>). Wing venation and color pattern as in Fig. <xref ref-type="fig" rid="F1475252">3</xref><xref ref-type="fig" rid="F1475261">b</xref>. <bold>Terminalia</bold> (Fig. <xref ref-type="fig" rid="F1475269">4</xref>).  Yellow. Sternite 8 covered with setae, inner margin slightly concave, with a pair of spine-like setae; tergite 8 covered with microtrichia, bare of setae; genital fork well developed, reaching segment 7 anteriorly; cercus short, apical cercomere rounded, ~¼ length of basal cercomere.</p><p><bold>Mature larva</bold> [Probably fourth instar larva] (Figs <xref ref-type="fig" rid="F1475279">7</xref>, <xref ref-type="fig" rid="F1475291">8</xref>, <xref ref-type="fig" rid="F1475298">9</xref>, <xref ref-type="fig" rid="F1475309">11</xref>, <xref ref-type="fig" rid="F1475316">12</xref>, <xref ref-type="fig" rid="F1475334">15</xref><xref ref-type="fig" rid="F1475340">b</xref>). Length: 18.8 mm. General body shape cylindrical, no projections, creamy white in color, whiter in prepupal stage (Fig. <xref ref-type="fig" rid="F1475316">12</xref>), 12 apparent segments, segments 4-8 wider and longer than remaining ones.</p><p>Head capsule relatively well sclerotized (Figs <xref ref-type="fig" rid="F1475279">7</xref>, <xref ref-type="fig" rid="F1475291">8</xref>, <xref ref-type="fig" rid="F1475298">9</xref>, <xref ref-type="fig" rid="F1475316">12</xref><xref ref-type="fig" rid="F1475323">c</xref>, <xref ref-type="fig" rid="F1475324">d</xref>), bare, subrectangular, (anterior end slightly more slender than posterior end, as in the larvae of other mycetophilid genera, e.g., <italic><tp:taxon-name><tp:taxon-name-part taxon-name-part-type="genus">Brachypeza</tp:taxon-name-part></tp:taxon-name></italic> Winnertz—see <xref ref-type="bibr" rid="B1355174">Madwar 1937</xref>) and at least partially retractable into first segment. Separation between dorsal plates of head capsule not clearly evident, medial plate extending almost to the posterior capsule margin. Eye posterolateral to the antenna (Figs <xref ref-type="fig" rid="F1475279">7</xref>, <xref ref-type="fig" rid="F1475298">9</xref>). Occipital foramen ventrally triangular, at about distal fourth of head capsule. Mouthparts occupying ~1/3 of anterior head capsule. Labrum wide, fleshy. Premandible with row of elongated, flexible teeth, supported by a pair of lateral chitinous arms. Mandible semicircular and bearing two rows of medially directed teeth (Fig. <xref ref-type="fig" rid="F1475291">8</xref><xref ref-type="fig" rid="F1475297">b</xref>) as found in other <tp:taxon-name><tp:taxon-name-part taxon-name-part-type="tribe">Mycomyiini</tp:taxon-name-part></tp:taxon-name> species (<xref ref-type="bibr" rid="B1355154">Krivosheina and Zaitzev 2008</xref>). Maxilla with rounded, medially directed, edge bearing a row of medially directed teeth (Figs <xref ref-type="fig" rid="F1475291">8</xref><xref ref-type="fig" rid="F1475297">b</xref>, <xref ref-type="fig" rid="F1475298">9</xref>).</p><p>One pair of prothoracic, and seven pairs of abdominal, lateral spiracles; prothoracic spiracle only slightly larger than abdominal ones. Spiracles on short, scale-like sclerite with a couple of small openings. Intersegmental areas with creeping welts (fleshy lobes slightly elongated across the body bearing rows of denticles – Fig. <xref ref-type="fig" rid="F1475334">15</xref><xref ref-type="fig" rid="F1475340">b</xref>). Each creeping welt includes part of an anterior and a posterior segment, the anterior portion bears fewer, short rows of sparse denticles, the posterior part bears more rows of dense denticles. Posterior end of abdomen with a fleshy lobe folded ventrally.</p><p><bold>Pupa</bold> (Figs <xref ref-type="fig" rid="F1475325">13</xref>, <xref ref-type="fig" rid="F1475327">14</xref><xref ref-type="fig" rid="F1475332">a</xref>, <xref ref-type="fig" rid="F1475334">15</xref><xref ref-type="fig" rid="F1475339">a</xref>). Brown to dark brown, suspended in a web connected by silk lines attached to the entire body, last larval skin remains attached to abdomen posteriorly. Head strongly united with the thorax; developing antennae visible, curved over eyes. Thorax with protruding processes laterally on scutal margin; wing sheath extending just beyond half of abdomen; developing legs held together along ventromedial margin of abdomen. All spiracles flat, flush with surface, not on protrusions. Dorsal margin of abdomen flat.</p></tp:treatment-sec><tp:treatment-sec sec-type="Diagnosis"><title>Diagnosis</title><p><bold>Adults.</bold> Laterotergite mostly yellow, anterodorsal margin brownish, bare. Mediotergite yellow ventrally, a brownish triangular mark dorsally, bare. Gonocoxite with large dorsal projection extending beyond apex of gonostylus; gonostylus well developed, deeply bifid, inner branch secondarily bifid and nearly bare, a few small spines on inner margin, external branch strongly setose; parameres strongly developed, with a dorsal, membranous, bare projection. Female apical cercomere rounded, ~¼ length of basal cercomere.</p></tp:treatment-sec><tp:treatment-sec sec-type="Biology"><title>Biology</title><p>Larvae were found on two different species of polypore fungus, indicating that this species can feed on multiple fungi species, as found in other genera of the family (<xref ref-type="bibr" rid="B1355293">Hutson et al. 1980</xref>, <xref ref-type="bibr" rid="B1355244">Ševčík 2010</xref>). All larvae were collected with the fungus fruiting bodies they were feeding on; those from São Paulo state (all reared material female) were feeding on an uncertain species of <italic><tp:taxon-name><tp:taxon-name-part taxon-name-part-type="genus">Sparassis</tp:taxon-name-part></tp:taxon-name></italic> (<tp:taxon-name><tp:taxon-name-part taxon-name-part-type="order">Polyporales</tp:taxon-name-part></tp:taxon-name>: <tp:taxon-name><tp:taxon-name-part taxon-name-part-type="family">Sparassidaceae</tp:taxon-name-part></tp:taxon-name>) (Fig. <xref ref-type="fig" rid="F1475300">10</xref><xref ref-type="fig" rid="F1475305">a</xref>), and those from Goiânia (all reared material male) were collected on an undetermined species of <tp:taxon-name><tp:taxon-name-part taxon-name-part-type="family">Polyporaceae</tp:taxon-name-part></tp:taxon-name> (Fig. <xref ref-type="fig" rid="F1475300">10</xref><xref ref-type="fig" rid="F1475306">b</xref>). Both fungi were determined by J.M. Baltazar in vii.2013 using photographs (Fig. <xref ref-type="fig" rid="F1475300">10</xref>).</p><p>Larvae of <italic><tp:taxon-name><tp:taxon-name-part taxon-name-part-type="genus">N.</tp:taxon-name-part> <tp:taxon-name-part taxon-name-part-type="species">puncticoxa</tp:taxon-name-part></tp:taxon-name></italic> crawled over the surface of the fungal fruiting body (sporocarp), moving along slime trails and silk lines (Fig. <xref ref-type="fig" rid="F1475309">11</xref>) they produced. Those on the <italic><tp:taxon-name><tp:taxon-name-part taxon-name-part-type="genus">Sparassis</tp:taxon-name-part></tp:taxon-name></italic> sp. often had webs and slime trails suspended between the lamellae of the fungus. The specimens collected on the polypore from Goiânia spent most of their time feeding on the pore surface (underside) of the fungus. It was not observed whether they dig into either sporocarp or not, though there were numerous small holes on the fungus in the region where the larvae were residing. It is probable that they were ingesting the sporulating surfaces of the sporocarp. In preparation for pupation the larvae spun an irregular web, approximating a loosely woven cocoon, and then pupated in the centre of that cocoon, hanging over the substrate with the ventral part of the body facing downwards (Figs <xref ref-type="fig" rid="F1475316">12</xref>, <xref ref-type="fig" rid="F1475325">13</xref>, <xref ref-type="fig" rid="F1475327">14</xref><xref ref-type="fig" rid="F1475332">a</xref>). The droplets present on the web strands (Figs <xref ref-type="fig" rid="F1475316">12</xref><xref ref-type="fig" rid="F1475324">d</xref>, <xref ref-type="fig" rid="F1475327">14</xref><xref ref-type="fig" rid="F1475332">a</xref>) may be acidic and serve a protective function, as seen in other <tp:taxon-name><tp:taxon-name-part taxon-name-part-type="superfamily">Sciaroidea</tp:taxon-name-part></tp:taxon-name> (<xref ref-type="bibr" rid="B1355273">Plachter 1979b</xref>, <xref ref-type="bibr" rid="B1355319">Matile 1997</xref>), though this was not tested in our study.</p></tp:treatment-sec><tp:treatment-sec sec-type="Taxon discussion"><title>Taxon discussion</title><p><xref ref-type="bibr" rid="B1355134">Edwards (1940)</xref> and <xref ref-type="bibr" rid="B1355089">Coher (1959)</xref> both mentioned morphological variation between males and females of <italic><tp:taxon-name><tp:taxon-name-part taxon-name-part-type="genus">N.</tp:taxon-name-part> <tp:taxon-name-part taxon-name-part-type="species">puncticoxa</tp:taxon-name-part></tp:taxon-name></italic>. <xref ref-type="bibr" rid="B1355089">Coher (1959)</xref> highlighted that the pleural marks in females were more pronounced than in the males. We observed the same range of variation in the material we reared (Figs <xref ref-type="fig" rid="F1475250">2</xref>, <xref ref-type="fig" rid="F1475327">14</xref><xref ref-type="fig" rid="F1475333">b</xref>).</p></tp:treatment-sec><tp:treatment-sec><!--Section generated to contain objects referenced in tp:taxon-treatment.--><fig-group id="F1475239" position="float" orientation="portrait"><caption><p><italic><tp:taxon-name><tp:taxon-name-part taxon-name-part-type="genus">Neoempheria</tp:taxon-name-part> <tp:taxon-name-part taxon-name-part-type="species">puncticoxa</tp:taxon-name-part></tp:taxon-name></italic> Edwards, 1940. Male adult</p></caption><fig id="F1475244" position="float" orientation="portrait"><label>Figure 1a.</label><caption><p>Dorsal view.</p></caption><graphic xmlns:xlink="http://www.w3.org/1999/xlink" xlink:href="biodiversity_data_journal-3-e5073-g001_a.jpg" xlink:type="simple" position="float" orientation="portrait" id="oo_41845.jpg"/></fig><fig id="F1475245" position="float" orientation="portrait"><label>Figure 1b.</label><caption><p>Ventral view.</p></caption><graphic xmlns:xlink="http://www.w3.org/1999/xlink" xlink:href="biodiversity_data_journal-3-e5073-g001_b.jpg" xlink:type="simple" position="float" orientation="portrait" id="oo_41846.jpg"/></fig></fig-group><fig id="F1475250" position="float" orientation="portrait"><label>Figure 2.</label><caption><p><italic><tp:taxon-name><tp:taxon-name-part taxon-name-part-type="genus">Neoempheria</tp:taxon-name-part> <tp:taxon-name-part taxon-name-part-type="species">puncticoxa</tp:taxon-name-part></tp:taxon-name></italic> Edwards, 1940. Female adult, lateral view.</p></caption><graphic xmlns:xlink="http://www.w3.org/1999/xlink" xlink:href="biodiversity_data_journal-3-e5073-g002.jpg" position="float" id="oo_41847.jpg" orientation="portrait" xlink:type="simple"/></fig><fig-group id="F1475252" position="float" orientation="portrait"><caption><p><italic><tp:taxon-name><tp:taxon-name-part taxon-name-part-type="genus">Neoempheria</tp:taxon-name-part> <tp:taxon-name-part taxon-name-part-type="species">puncticoxa</tp:taxon-name-part></tp:taxon-name></italic> Edwards, 1940. Left wing.</p></caption><fig id="F1475260" position="float" orientation="portrait"><label>Figure 3a.</label><caption><p>Male.</p></caption><graphic xmlns:xlink="http://www.w3.org/1999/xlink" xlink:href="biodiversity_data_journal-3-e5073-g003_a.jpg" xlink:type="simple" position="float" orientation="portrait" id="oo_41848.jpg"/></fig><fig id="F1475261" position="float" orientation="portrait"><label>Figure 3b.</label><caption><p>Female.</p></caption><graphic xmlns:xlink="http://www.w3.org/1999/xlink" xlink:href="biodiversity_data_journal-3-e5073-g003_b.jpg" xlink:type="simple" position="float" orientation="portrait" id="oo_41849.jpg"/></fig></fig-group><fig id="F1475269" position="float" orientation="portrait"><label>Figure 4.</label><caption><p><italic><tp:taxon-name><tp:taxon-name-part taxon-name-part-type="genus">Neoempheria</tp:taxon-name-part> <tp:taxon-name-part taxon-name-part-type="species">puncticoxa</tp:taxon-name-part></tp:taxon-name></italic> Edwards, 1940 adult. Female terminalia; ce1 – first cercomere, ce2 – second cercomere, S7-10 – sternites 7-10, S9 genital fork, T7-10 – tergites 7-10.</p></caption><graphic xmlns:xlink="http://www.w3.org/1999/xlink" xlink:href="biodiversity_data_journal-3-e5073-g004.jpg" position="float" id="oo_41850.jpg" orientation="portrait" xlink:type="simple"/></fig><fig id="F1475275" position="float" orientation="portrait"><label>Figure 5.</label><caption><p><italic><tp:taxon-name><tp:taxon-name-part taxon-name-part-type="genus">Neoempheria</tp:taxon-name-part> <tp:taxon-name-part taxon-name-part-type="species">puncticoxa</tp:taxon-name-part></tp:taxon-name></italic> Edwards, 1940 adult. Male thorax; Ab – abdomen, anp – anepisternum, bas - basisternum, cxI-III – fore-, mid-, and hindcoxae, ha – haltere, ktp – katepisternum, ltg – laterotergite, anp – anepimeron, mep – mesepimeron, mes – metepisternum, mtg – mediotergite, pem – proepimeron, pes – proepisternum, pnt – pronotum, sc – scutum, sctl – scutellum.</p></caption><graphic xmlns:xlink="http://www.w3.org/1999/xlink" xlink:href="biodiversity_data_journal-3-e5073-g005.jpg" position="float" id="oo_41851.jpg" orientation="portrait" xlink:type="simple"/></fig><fig id="F1475277" position="float" orientation="portrait"><label>Figure 6.</label><caption><p><italic><tp:taxon-name><tp:taxon-name-part taxon-name-part-type="genus">Neoempheria</tp:taxon-name-part> <tp:taxon-name-part taxon-name-part-type="species">puncticoxa</tp:taxon-name-part></tp:taxon-name></italic> Edwards, 1940 adult. Male terminalia, <bold>A</bold> dorsal view; gcap – gonocoxal apodeme, gcx – gonocoxite, gs – gonostylus, par – parameres, <bold>B</bold> lateral view of the gonostylus, <bold>C</bold> Dorsal view of tergite 9, <bold>D</bold> Dorsal view of the cercus and sternite 10.</p></caption><graphic xmlns:xlink="http://www.w3.org/1999/xlink" xlink:href="biodiversity_data_journal-3-e5073-g006.jpg" position="float" id="oo_41852.jpg" orientation="portrait" xlink:type="simple"/></fig><fig-group id="F1475279" position="float" orientation="portrait"><caption><p><italic><tp:taxon-name><tp:taxon-name-part taxon-name-part-type="genus">Neoempheria</tp:taxon-name-part> <tp:taxon-name-part taxon-name-part-type="species">puncticoxa</tp:taxon-name-part></tp:taxon-name></italic> Edwards, 1940 larval head capsule.</p></caption><fig id="F1475289" position="float" orientation="portrait"><label>Figure 7a.</label><caption><p>Ventrolateral view.</p></caption><graphic xmlns:xlink="http://www.w3.org/1999/xlink" xlink:href="biodiversity_data_journal-3-e5073-g007_a.jpg" xlink:type="simple" position="float" orientation="portrait" id="oo_41853.jpg"/></fig><fig id="F1475290" position="float" orientation="portrait"><label>Figure 7b.</label><caption><p>Ventrolateral view.</p></caption><graphic xmlns:xlink="http://www.w3.org/1999/xlink" xlink:href="biodiversity_data_journal-3-e5073-g007_b.jpg" xlink:type="simple" position="float" orientation="portrait" id="oo_41854.jpg"/></fig></fig-group><fig-group id="F1475291" position="float" orientation="portrait"><caption><p><italic><tp:taxon-name><tp:taxon-name-part taxon-name-part-type="genus">Neoempheria</tp:taxon-name-part> <tp:taxon-name-part taxon-name-part-type="species">puncticoxa</tp:taxon-name-part></tp:taxon-name></italic> Edwards, 1940 larval head capsule.</p></caption><fig id="F1475296" position="float" orientation="portrait"><label>Figure 8a.</label><caption><p>Ventral view.</p></caption><graphic xmlns:xlink="http://www.w3.org/1999/xlink" xlink:href="biodiversity_data_journal-3-e5073-g008_a.jpg" xlink:type="simple" position="float" orientation="portrait" id="oo_41855.jpg"/></fig><fig id="F1475297" position="float" orientation="portrait"><label>Figure 8b.</label><caption><p>Ventral view.</p></caption><graphic xmlns:xlink="http://www.w3.org/1999/xlink" xlink:href="biodiversity_data_journal-3-e5073-g008_b.jpg" xlink:type="simple" position="float" orientation="portrait" id="oo_41856.jpg"/></fig></fig-group><fig id="F1475298" position="float" orientation="portrait"><label>Figure 9.</label><caption><p><italic><tp:taxon-name><tp:taxon-name-part taxon-name-part-type="genus">Neoempheria</tp:taxon-name-part> <tp:taxon-name-part taxon-name-part-type="species">puncticoxa</tp:taxon-name-part></tp:taxon-name></italic> Edwards, 1940 larval head capsule. Ventral view, without the mandible; e – eye; lb – labrum; lp – lateral plate; mp – maxillar papilla; mpl – medium plate; mx – maxilla; mxp – maxillary plate; of – occipital foramen; pmd – premandible.</p></caption><graphic xmlns:xlink="http://www.w3.org/1999/xlink" xlink:href="biodiversity_data_journal-3-e5073-g009.jpg" position="float" id="oo_41859.jpg" orientation="portrait" xlink:type="simple"/></fig><fig-group id="F1475309" position="float" orientation="portrait"><caption><p><italic><tp:taxon-name><tp:taxon-name-part taxon-name-part-type="genus">Neoempheria</tp:taxon-name-part> <tp:taxon-name-part taxon-name-part-type="species">puncticoxa</tp:taxon-name-part></tp:taxon-name></italic> Edwards, 1940 larvae.</p></caption><fig id="F1475314" position="float" orientation="portrait"><label>Figure 11a.</label><caption><p>Larvae on ventral face of Goiás fungus, showing webs and slime trails produced by the larvae.</p></caption><graphic xmlns:xlink="http://www.w3.org/1999/xlink" xlink:href="biodiversity_data_journal-3-e5073-g011_a.jpg" xlink:type="simple" position="float" orientation="portrait" id="oo_41860.jpg"/></fig><fig id="F1475315" position="float" orientation="portrait"><label>Figure 11b.</label><caption><p>Detail of larvae on ventral face of Goiás fungus, showing webs and slime trails produced by the larvae.</p></caption><graphic xmlns:xlink="http://www.w3.org/1999/xlink" xlink:href="biodiversity_data_journal-3-e5073-g011_b.jpg" xlink:type="simple" position="float" orientation="portrait" id="oo_41861.jpg"/></fig></fig-group><fig-group id="F1475316" position="float" orientation="portrait"><caption><p><italic><tp:taxon-name><tp:taxon-name-part taxon-name-part-type="genus">Neoempheria</tp:taxon-name-part> <tp:taxon-name-part taxon-name-part-type="species">puncticoxa</tp:taxon-name-part></tp:taxon-name></italic> Edwards, 1940 prepupal larva.</p></caption><fig id="F1475321" position="float" orientation="portrait"><label>Figure 12a.</label><caption><p>Larva (pre-pupa), ventral view, hanging in its own silk in preparation for pupation. Substrate upside down.</p></caption><graphic xmlns:xlink="http://www.w3.org/1999/xlink" xlink:href="biodiversity_data_journal-3-e5073-g012_a.jpg" xlink:type="simple" position="float" orientation="portrait" id="oo_41862.jpg"/></fig><fig id="F1475322" position="float" orientation="portrait"><label>Figure 12b.</label><caption><p>Detail of larva (pre-pupa), ventral view, hanging in its own silk in preparation for pupation. Substrate upside down.</p></caption><graphic xmlns:xlink="http://www.w3.org/1999/xlink" xlink:href="biodiversity_data_journal-3-e5073-g012_b.jpg" xlink:type="simple" position="float" orientation="portrait" id="oo_41863.jpg"/></fig><fig id="F1475323" position="float" orientation="portrait"><label>Figure 12c.</label><caption><p>Larva (pre-pupa), frontal view, hanging in its own silk in preparation for pupation. Substrate upside down.</p></caption><graphic xmlns:xlink="http://www.w3.org/1999/xlink" xlink:href="biodiversity_data_journal-3-e5073-g012_c.jpg" xlink:type="simple" position="float" orientation="portrait" id="oo_41864.jpg"/></fig><fig id="F1475324" position="float" orientation="portrait"><label>Figure 12d.</label><caption><p>Detail of larva (pre-pupa), frontal view, hanging in its own silk in preparation for pupation.</p></caption><graphic xmlns:xlink="http://www.w3.org/1999/xlink" xlink:href="biodiversity_data_journal-3-e5073-g012_d.jpg" xlink:type="simple" position="float" orientation="portrait" id="oo_41865.jpg"/></fig></fig-group><fig id="F1475325" position="float" orientation="portrait"><label>Figure 13.</label><caption><p><italic><tp:taxon-name><tp:taxon-name-part taxon-name-part-type="genus">Neoempheria</tp:taxon-name-part> <tp:taxon-name-part taxon-name-part-type="species">puncticoxa</tp:taxon-name-part></tp:taxon-name></italic> Edwards, 1940. Female pupa hanging in its own silk (ventrolateral).</p></caption><graphic xmlns:xlink="http://www.w3.org/1999/xlink" xlink:href="biodiversity_data_journal-3-e5073-g013.jpg" position="float" id="oo_41866.jpg" orientation="portrait" xlink:type="simple"/></fig><fig-group id="F1475327" position="float" orientation="portrait"><caption><p><italic><tp:taxon-name><tp:taxon-name-part taxon-name-part-type="genus">Neoempheria</tp:taxon-name-part> <tp:taxon-name-part taxon-name-part-type="species">puncticoxa</tp:taxon-name-part></tp:taxon-name></italic> Edwards, 1940.</p></caption><fig id="F1475332" position="float" orientation="portrait"><label>Figure 14a.</label><caption><p>Male pupal exuvia (ventral).</p></caption><graphic xmlns:xlink="http://www.w3.org/1999/xlink" xlink:href="biodiversity_data_journal-3-e5073-g014_a.jpg" xlink:type="simple" position="float" orientation="portrait" id="oo_41867.jpg"/></fig><fig id="F1475333" position="float" orientation="portrait"><label>Figure 14b.</label><caption><p>Male imago (dorsolateral).</p></caption><graphic xmlns:xlink="http://www.w3.org/1999/xlink" xlink:href="biodiversity_data_journal-3-e5073-g014_b.jpg" xlink:type="simple" position="float" orientation="portrait" id="oo_41868.jpg"/></fig></fig-group><fig-group id="F1475334" position="float" orientation="portrait"><caption><p><italic><tp:taxon-name><tp:taxon-name-part taxon-name-part-type="genus">Neoempheria</tp:taxon-name-part> <tp:taxon-name-part taxon-name-part-type="species">puncticoxa</tp:taxon-name-part></tp:taxon-name></italic> Edwards, 1940.</p></caption><fig id="F1475339" position="float" orientation="portrait"><label>Figure 15a.</label><caption><p>Female pupal exuvia (lateral).</p></caption><graphic xmlns:xlink="http://www.w3.org/1999/xlink" xlink:href="biodiversity_data_journal-3-e5073-g015_a.jpg" xlink:type="simple" position="float" orientation="portrait" id="oo_43319.jpg"/></fig><fig id="F1475340" position="float" orientation="portrait"><label>Figure 15b.</label><caption><p>Larva intersegmental areas with creeping welts bearing rows of denticles.</p></caption><graphic xmlns:xlink="http://www.w3.org/1999/xlink" xlink:href="biodiversity_data_journal-3-e5073-g015_b.jpg" xlink:type="simple" position="float" orientation="portrait" id="oo_41870.jpg"/></fig></fig-group><fig id="F1475260" position="float" orientation="portrait"><label>Figure 3a.</label><caption><p>Male.</p></caption><graphic xmlns:xlink="http://www.w3.org/1999/xlink" xlink:href="biodiversity_data_journal-3-e5073-g003_a.jpg" xlink:type="simple" position="float" orientation="portrait" id="oo_41848.jpg"/></fig><fig id="F1475333" position="float" orientation="portrait"><label>Figure 14b.</label><caption><p>Male imago (dorsolateral).</p></caption><graphic xmlns:xlink="http://www.w3.org/1999/xlink" xlink:href="biodiversity_data_journal-3-e5073-g014_b.jpg" xlink:type="simple" position="float" orientation="portrait" id="oo_41868.jpg"/></fig><fig id="F1475245" position="float" orientation="portrait"><label>Figure 1b.</label><caption><p>Ventral view.</p></caption><graphic xmlns:xlink="http://www.w3.org/1999/xlink" xlink:href="biodiversity_data_journal-3-e5073-g001_b.jpg" xlink:type="simple" position="float" orientation="portrait" id="oo_41846.jpg"/></fig><fig id="F1475261" position="float" orientation="portrait"><label>Figure 3b.</label><caption><p>Female.</p></caption><graphic xmlns:xlink="http://www.w3.org/1999/xlink" xlink:href="biodiversity_data_journal-3-e5073-g003_b.jpg" xlink:type="simple" position="float" orientation="portrait" id="oo_41849.jpg"/></fig><fig id="F1475340" position="float" orientation="portrait"><label>Figure 15b.</label><caption><p>Larva intersegmental areas with creeping welts bearing rows of denticles.</p></caption><graphic xmlns:xlink="http://www.w3.org/1999/xlink" xlink:href="biodiversity_data_journal-3-e5073-g015_b.jpg" xlink:type="simple" position="float" orientation="portrait" id="oo_41870.jpg"/></fig><fig id="F1475323" position="float" orientation="portrait"><label>Figure 12c.</label><caption><p>Larva (pre-pupa), frontal view, hanging in its own silk in preparation for pupation. Substrate upside down.</p></caption><graphic xmlns:xlink="http://www.w3.org/1999/xlink" xlink:href="biodiversity_data_journal-3-e5073-g012_c.jpg" xlink:type="simple" position="float" orientation="portrait" id="oo_41864.jpg"/></fig><fig id="F1475324" position="float" orientation="portrait"><label>Figure 12d.</label><caption><p>Detail of larva (pre-pupa), frontal view, hanging in its own silk in preparation for pupation.</p></caption><graphic xmlns:xlink="http://www.w3.org/1999/xlink" xlink:href="biodiversity_data_journal-3-e5073-g012_d.jpg" xlink:type="simple" position="float" orientation="portrait" id="oo_41865.jpg"/></fig><fig id="F1475297" position="float" orientation="portrait"><label>Figure 8b.</label><caption><p>Ventral view.</p></caption><graphic xmlns:xlink="http://www.w3.org/1999/xlink" xlink:href="biodiversity_data_journal-3-e5073-g008_b.jpg" xlink:type="simple" position="float" orientation="portrait" id="oo_41856.jpg"/></fig><fig id="F1475332" position="float" orientation="portrait"><label>Figure 14a.</label><caption><p>Male pupal exuvia (ventral).</p></caption><graphic xmlns:xlink="http://www.w3.org/1999/xlink" xlink:href="biodiversity_data_journal-3-e5073-g014_a.jpg" xlink:type="simple" position="float" orientation="portrait" id="oo_41867.jpg"/></fig><fig id="F1475339" position="float" orientation="portrait"><label>Figure 15a.</label><caption><p>Female pupal exuvia (lateral).</p></caption><graphic xmlns:xlink="http://www.w3.org/1999/xlink" xlink:href="biodiversity_data_journal-3-e5073-g015_a.jpg" xlink:type="simple" position="float" orientation="portrait" id="oo_43319.jpg"/></fig><fig-group id="F1475300" position="float" orientation="portrait"><caption><p><italic><tp:taxon-name><tp:taxon-name-part taxon-name-part-type="genus">Neoempheria</tp:taxon-name-part> <tp:taxon-name-part taxon-name-part-type="species">puncticoxa</tp:taxon-name-part></tp:taxon-name></italic> Edwards, 1940 host fungus.</p></caption><fig id="F1475305" position="float" orientation="portrait"><label>Figure 10a.</label><caption><p><italic><tp:taxon-name><tp:taxon-name-part taxon-name-part-type="genus">Sparassis</tp:taxon-name-part></tp:taxon-name></italic> sp., (<tp:taxon-name><tp:taxon-name-part taxon-name-part-type="order">Polyporales</tp:taxon-name-part></tp:taxon-name>: <tp:taxon-name><tp:taxon-name-part taxon-name-part-type="family">Sparassidaceae</tp:taxon-name-part></tp:taxon-name>) fruiting body that larvae of <italic><tp:taxon-name><tp:taxon-name-part taxon-name-part-type="genus">N.</tp:taxon-name-part> <tp:taxon-name-part taxon-name-part-type="species">puncticoxa</tp:taxon-name-part></tp:taxon-name></italic> were found on in São Paulo.</p></caption><graphic xmlns:xlink="http://www.w3.org/1999/xlink" xlink:href="biodiversity_data_journal-3-e5073-g010_a.jpg" xlink:type="simple" position="float" orientation="portrait" id="oo_41857.jpg"/></fig><fig id="F1475306" position="float" orientation="portrait"><label>Figure 10b.</label><caption><p>Ventral view of fruiting body of <tp:taxon-name><tp:taxon-name-part taxon-name-part-type="family">Polyporaceae</tp:taxon-name-part></tp:taxon-name> where larvae of <italic><tp:taxon-name><tp:taxon-name-part taxon-name-part-type="genus">N.</tp:taxon-name-part> <tp:taxon-name-part taxon-name-part-type="species">puncticoxa</tp:taxon-name-part></tp:taxon-name></italic> were found in Goiás.</p></caption><graphic xmlns:xlink="http://www.w3.org/1999/xlink" xlink:href="biodiversity_data_journal-3-e5073-g010_b.jpg" xlink:type="simple" position="float" orientation="portrait" id="oo_41858.jpg"/></fig></fig-group><fig id="F1475305" position="float" orientation="portrait"><label>Figure 10a.</label><caption><p><italic><tp:taxon-name><tp:taxon-name-part taxon-name-part-type="genus">Sparassis</tp:taxon-name-part></tp:taxon-name></italic> sp., (<tp:taxon-name><tp:taxon-name-part taxon-name-part-type="order">Polyporales</tp:taxon-name-part></tp:taxon-name>: <tp:taxon-name><tp:taxon-name-part taxon-name-part-type="family">Sparassidaceae</tp:taxon-name-part></tp:taxon-name>) fruiting body that larvae of <italic><tp:taxon-name><tp:taxon-name-part taxon-name-part-type="genus">N.</tp:taxon-name-part> <tp:taxon-name-part taxon-name-part-type="species">puncticoxa</tp:taxon-name-part></tp:taxon-name></italic> were found on in São Paulo.</p></caption><graphic xmlns:xlink="http://www.w3.org/1999/xlink" xlink:href="biodiversity_data_journal-3-e5073-g010_a.jpg" xlink:type="simple" position="float" orientation="portrait" id="oo_41857.jpg"/></fig><fig id="F1475306" position="float" orientation="portrait"><label>Figure 10b.</label><caption><p>Ventral view of fruiting body of <tp:taxon-name><tp:taxon-name-part taxon-name-part-type="family">Polyporaceae</tp:taxon-name-part></tp:taxon-name> where larvae of <italic><tp:taxon-name><tp:taxon-name-part taxon-name-part-type="genus">N.</tp:taxon-name-part> <tp:taxon-name-part taxon-name-part-type="species">puncticoxa</tp:taxon-name-part></tp:taxon-name></italic> were found in Goiás.</p></caption><graphic xmlns:xlink="http://www.w3.org/1999/xlink" xlink:href="biodiversity_data_journal-3-e5073-g010_b.jpg" xlink:type="simple" position="float" orientation="portrait" id="oo_41858.jpg"/></fig></tp:treatment-sec><ref-list><ref id="B1355214"><element-citation xmlns:xlink="http://www.w3.org/1999/xlink" publication-type="article" xlink:type="simple"><person-group person-group-type="author"><name name-style="western"><surname>Osten Sacken</surname><given-names>C. R.</given-names></name></person-group><year>1878</year><article-title>Catalogue of the described <tp:taxon-name><tp:taxon-name-part taxon-name-part-type="order">Diptera</tp:taxon-name-part></tp:taxon-name> of North America (2<sup>nd</sup> Edition)</article-title><source>Smithsonian Miscellaneous Collections</source><volume>16</volume><fpage>1</fpage><lpage>276</lpage><comment content-type="language">English</comment></element-citation></ref><ref id="B1355134"><element-citation xmlns:xlink="http://www.w3.org/1999/xlink" publication-type="article" xlink:type="simple"><person-group person-group-type="author"><name name-style="western"><surname>Edwards</surname><given-names>F. W.</given-names></name></person-group><year>1940</year><article-title>Neotropical <italic><tp:taxon-name><tp:taxon-name-part taxon-name-part-type="genus">Neoempheria</tp:taxon-name-part></tp:taxon-name></italic> (<tp:taxon-name><tp:taxon-name-part taxon-name-part-type="order">Diptera</tp:taxon-name-part></tp:taxon-name>, <tp:taxon-name><tp:taxon-name-part taxon-name-part-type="family">Mycetophilidae</tp:taxon-name-part></tp:taxon-name>)</article-title><source>Novitates Zoologicae</source><volume>42</volume><issue>1</issue><fpage>107</fpage><lpage>129</lpage><comment content-type="language">English</comment></element-citation></ref><ref id="B1355089"><element-citation xmlns:xlink="http://www.w3.org/1999/xlink" publication-type="article" xlink:type="simple"><person-group person-group-type="author"><name name-style="western"><surname>Coher</surname><given-names>E. I.</given-names></name></person-group><year>1959</year><article-title>A synopsis of American <tp:taxon-name><tp:taxon-name-part taxon-name-part-type="tribe">Mycomyiini</tp:taxon-name-part></tp:taxon-name> with description of new species (<tp:taxon-name><tp:taxon-name-part taxon-name-part-type="order">Diptera</tp:taxon-name-part></tp:taxon-name> – <tp:taxon-name><tp:taxon-name-part taxon-name-part-type="family">Mycetophilidae</tp:taxon-name-part></tp:taxon-name>)</article-title><source>Entomologica Americana</source><volume>38</volume><fpage>1</fpage><lpage>155</lpage><comment content-type="language">English</comment></element-citation></ref><ref id="B1355049"><element-citation xmlns:xlink="http://www.w3.org/1999/xlink" publication-type="article" xlink:type="simple"><person-group person-group-type="author"><name name-style="western"><surname>Amorim</surname><given-names>D. S.</given-names></name><name name-style="western"><surname>Oliveira</surname><given-names>S. S.</given-names></name></person-group><year>2013</year><article-title>Types of Neotropical <tp:taxon-name><tp:taxon-name-part taxon-name-part-type="family">Mycetophilidae</tp:taxon-name-part></tp:taxon-name> (<tp:taxon-name><tp:taxon-name-part taxon-name-part-type="order">Diptera</tp:taxon-name-part></tp:taxon-name>) at the Natural History Museum collection, London</article-title><source>Zootaxa</source><volume>3726</volume><fpage>1</fpage><lpage>119</lpage><comment content-type="language">English</comment><pub-id pub-id-type="doi">10.11646/zootaxa.3726.1.1</pub-id></element-citation></ref><ref id="B1355174"><element-citation xmlns:xlink="http://www.w3.org/1999/xlink" publication-type="article" xlink:type="simple"><person-group person-group-type="author"><name name-style="western"><surname>Madwar</surname><given-names>S.</given-names></name></person-group><year>1937</year><article-title>Biology and Morphology of the Immature Stages of <tp:taxon-name><tp:taxon-name-part taxon-name-part-type="family">Mycetophilidae</tp:taxon-name-part></tp:taxon-name> (<tp:taxon-name><tp:taxon-name-part taxon-name-part-type="order">Diptera</tp:taxon-name-part></tp:taxon-name>, <tp:taxon-name><tp:taxon-name-part taxon-name-part-type="suborder">Nematocera</tp:taxon-name-part></tp:taxon-name>)</article-title><source>Philosophical Transactions of the Royal Society of London, Series B, Biological Sciences</source><volume>227</volume><issue>541</issue><fpage>1</fpage><lpage>110</lpage><comment content-type="language">English</comment><pub-id pub-id-type="doi">10.1098/rstb.1937.0001</pub-id></element-citation></ref><ref id="B1355154"><element-citation xmlns:xlink="http://www.w3.org/1999/xlink" publication-type="article" xlink:type="simple"><person-group person-group-type="author"><name name-style="western"><surname>Krivosheina</surname><given-names>N. P.</given-names></name><name name-style="western"><surname>Zaitzev</surname><given-names>A. I.</given-names></name></person-group><year>2008</year><article-title>Trophic relationships and main trends in morphological adaptations of larval mouthparts in sciaroid dipterans (<tp:taxon-name><tp:taxon-name-part taxon-name-part-type="order">Diptera</tp:taxon-name-part></tp:taxon-name>, <tp:taxon-name><tp:taxon-name-part taxon-name-part-type="superfamily">Sciaroidea</tp:taxon-name-part></tp:taxon-name>)</article-title><source>Biology Bulletin</source><volume>35</volume><fpage>606</fpage><lpage>614</lpage><comment content-type="language">English</comment><pub-id pub-id-type="doi">10.1134/S1062359008060071</pub-id></element-citation></ref><ref id="B1355293"><element-citation xmlns:xlink="http://www.w3.org/1999/xlink" publication-type="book" xlink:type="simple"><person-group person-group-type="author"><name name-style="western"><surname>Hutson</surname><given-names>A. M.</given-names></name><name name-style="western"><surname>Ackland</surname><given-names>D. M.</given-names></name><name name-style="western"><surname>Kidd</surname><given-names>L. N.</given-names></name></person-group><year>1980</year><source><tp:taxon-name><tp:taxon-name-part taxon-name-part-type="family">Mycetophilidae</tp:taxon-name-part></tp:taxon-name> (<tp:taxon-name><tp:taxon-name-part taxon-name-part-type="subfamily">Bolitophilinae</tp:taxon-name-part></tp:taxon-name>, <tp:taxon-name><tp:taxon-name-part taxon-name-part-type="subfamily">Ditomyiinae</tp:taxon-name-part></tp:taxon-name>, <tp:taxon-name><tp:taxon-name-part taxon-name-part-type="subfamily">Diadocidiinae</tp:taxon-name-part></tp:taxon-name>, <tp:taxon-name><tp:taxon-name-part taxon-name-part-type="subfamily">Keroplatinae</tp:taxon-name-part></tp:taxon-name>, <tp:taxon-name><tp:taxon-name-part taxon-name-part-type="subfamily">Sciophilinae</tp:taxon-name-part></tp:taxon-name> and <tp:taxon-name><tp:taxon-name-part taxon-name-part-type="subfamily">Manotinae</tp:taxon-name-part></tp:taxon-name>), <tp:taxon-name><tp:taxon-name-part taxon-name-part-type="order">Diptera</tp:taxon-name-part></tp:taxon-name>, <tp:taxon-name><tp:taxon-name-part taxon-name-part-type="suborder">Nematocera</tp:taxon-name-part></tp:taxon-name>. Handbooks for the identifications of British Insects. Vol. IX, Part 3</source><publisher-name>Royal Entomological Society of London</publisher-name><publisher-loc>London</publisher-loc><size units="page">110</size><comment content-type="language">English</comment></element-citation></ref><ref id="B1355244"><element-citation xmlns:xlink="http://www.w3.org/1999/xlink" publication-type="book" xlink:type="simple"><person-group person-group-type="author"><name name-style="western"><surname>Ševčík</surname><given-names>J.</given-names></name></person-group><year>2010</year><source>Czech and Slovak <tp:taxon-name><tp:taxon-name-part taxon-name-part-type="order">Diptera</tp:taxon-name-part></tp:taxon-name> associated with fungi</source><publisher-name>Sleské zemské museum Opava</publisher-name><publisher-loc>Czech Republic</publisher-loc><size units="page">112</size><comment content-type="language">English</comment></element-citation></ref><ref id="B1355273"><element-citation xmlns:xlink="http://www.w3.org/1999/xlink" publication-type="article" xlink:type="simple"><person-group person-group-type="author"><name name-style="western"><surname>Plachter</surname><given-names>H.</given-names></name></person-group><year>1979</year><article-title>Zur Kenntnis der Präimaginalstadien der Pilzmücken (<tp:taxon-name><tp:taxon-name-part taxon-name-part-type="order">Diptera</tp:taxon-name-part></tp:taxon-name>, <tp:taxon-name><tp:taxon-name-part taxon-name-part-type="superfamily">Mycetophiloidea</tp:taxon-name-part></tp:taxon-name>). Teil 2: Eidonomie der Larven</article-title><source>Zoologische Jahrbücher Abteilung für Anatomie und Ontogenie der Tiere</source><volume>101</volume><fpage>271</fpage><lpage>392</lpage><comment content-type="language">German</comment></element-citation></ref><ref id="B1355319"><element-citation xmlns:xlink="http://www.w3.org/1999/xlink" publication-type="article" xlink:type="simple"><person-group person-group-type="author"><name name-style="western"><surname>Matile</surname><given-names>L.</given-names></name></person-group><year>1997</year><article-title>Phylogeny and evolution of the larval diet in the <tp:taxon-name><tp:taxon-name-part taxon-name-part-type="superfamily">Sciaroidea</tp:taxon-name-part></tp:taxon-name> (<tp:taxon-name><tp:taxon-name-part taxon-name-part-type="order">Diptera</tp:taxon-name-part></tp:taxon-name>, <tp:taxon-name><tp:taxon-name-part taxon-name-part-type="infraorder">Bibionomorpha</tp:taxon-name-part></tp:taxon-name>) since the Mesozoic</article-title><source>Memoires du Museum national d’Histoire naturelle</source><volume>173</volume><fpage>273</fpage><lpage>303</lpage><comment content-type="language">English</comment></element-citation></ref></ref-list></tp:taxon-treatment>
